# Supplementary material for: Effect of Colostrum Components on Early Inflammatory Response, IgG Concentration and Weight Gain in Lambs
Source: Animals (Basel). 2026 Mar 18;16(6):952. doi: 10.3390/ani16060952 (PMC13023249; doi:10.3390/ani16060952)
Supplement: Supplementary file 1 [file animals-16-00952-s001.zip]

Archive with 1 entries (1 files):
- animals-4139565-supplementary.pdf
